# Supplementary material for: Substrate Reduction Therapy Reverses Mitochondrial, mTOR, and Autophagy Alterations in a Cell Model of Gaucher Disease
Source: Cells. 2021 Sep 2;10(9):2286. doi: 10.3390/cells10092286 (PMC8466461; doi:10.3390/cells10092286)
Supplement: Supplementary file 1 [file cells-10-02286-s001.zip]

Archive with 1 entries (1 files):
- cells-1361870-supplementary.pdf
